# Supplementary material for: Self-care and healthcare seeking practices among patients with hypertension and diabetes in rural Uganda
Source: PLOS Glob Public Health. 2023 Dec 11;3(12):e0001777. doi: 10.1371/journal.pgph.0001777 (PMC10712841; doi:10.1371/journal.pgph.0001777)
Supplement: S1 Table — (XLSX) [file pgph.0001777.s001.xlsx]

## Sheet: Sheet1
1	2	3	4	5	6	7	8	9	10	11	12	13	14	15	16	17	18	19	20	21	22	23	24	25	26	27	28	29	30	31	32	33	34	35	36	37	38	39	40	41	42	43	44	45	46	47	48	49	50
A	1	46	5	35	58	2	3	2	1	2	1	2	1	1	3	1	2	1	1		3			3		3			500000		1		1		1		B	2				1		5		1		1
A	3	72	5	36	30	2	5	2	1	2	1	5	2	4	3	1	2	1	1		3			2		2		200000			1		1		1		B	1	2		3				1		1		1
A	1	73	3	17	25	1	5	4	1	2	2	5	2	1	2	1	5	1	4	6	2			2		1	40000				1		1		1		B	2				1		10		1		1
A	1	25	3	5	13	1	1	3	1	2	3	1	4	2	1	1	3	2			1			1		2		500000			2	2	1		1		B	2				1		1		1		1
A	1	66	5	29	53	2	5	2	1	4	1	1	5	1	3	1	2	1	1		3			1		4				5	1		1		1		B	1	2		5				2		2		5
A	1	44	5	30	27	2	2	1	3	4	1	1	4	2	3	1	1	1	1		3			1		1	150000				1		1		1		B	3	1	5		2	5		2	2	1	1	1
A	1	42	5	29	79	2	2	1	3	2	1	1	5	1	3	1	1	1	1		3			1		4				5	1		1		1		B	1	2		1				2		1		1
A	3	72	5	35	81	2	5	2	2	4	2	4	1	1	4	1	2	1	4	4	4			4		2		20000			1		1		1		B	1	2		4				1		1		1
A	2	37	5	16	84	1	2	3	1	2	1	4	2	3	3	1	3	1	1		3			4		1	50000				1		1		1		B	1	2		3				1		1		1
A	1	55	3	19	106	2	3	2	4	3	1	5	5	6	3	1	2	1	1		3			2		4				5	1		1		1		B	2				1		10		1		1
A	2	64	5	29	53	1	4	2	2	2	1	5	1	1	3	1	2	1	1		3			2		3			500000		1		1		1		B	1	1	6					1		1		1
A	3	60	5	13	41	2	4	1	3	4	1	1	2	1	3	1	1	1	1		3			1		2		50000			1		1		1		B	1	2		10				1		1		2
A	1	80	5	29	53	1	5	3	2	2	1	1	5	6	3	1	3	1	1		3			1		4				5	1		1		1		B	1	1	4					1		1		1
A	2	80	5	30	27	2	5	2	4	4	1	1	5	6	3	1	2	1	1		3			1		4				5	1		1		1		B	1	1	6					2		1		4
A	1	36	3	17	80	2	2	2	2	2	1	4	5	1	2	1	2	1	1		2			4		4				5	1		1		1		B	2				1		4		1		1
A	3	63	3	26	77	2	4	2	1	2	1	1	5	1	2	1	2	1	1		2			1		4				5	1		1		1		B	1	2		8				2		1		3
A	1	43	5	16	84	2	2	2	3	2	1	1	3	2	3	1	2	1	1		3			1		3			5000000		1		1		1		B	2				2	3			1		1
A	1	70	7	34	97	2	5	2	4	4	3	5	5	5	1	1	2	2			1			2		4				1	2	1	1		1		B	2				1		6		1		1
A	3	50	5	36	46	2	3	2	2	3	1	3	2	6	3	1	2	1	1		3			5	4	2		50000			1		1		1		B	1	2		1				1		1		1
A	3	44	3	40	17	2	2	2	3	2	1	5	1	1	3	2	2	1	1		3			2		3			100000		2	2	2	2	2	2	B	1	1	3					1		1		2
A	1	75	3	24	42	1	5	1	3	2	3	1	5	1	1	1	1	2			1			1		4				5	1		1		1		B	1	2		17				1		1		2
A	1	50	5	30	27	2	3	2	1	2	1	5	2	2	3	1	2	1	1		3		5	2		2		240000			1		1		1		B	2				1		2		1		1
A	1	60	5	29	19	2	4	1	3	2	3	1	5	1	2	1	1	2			2			1		4				1	1		1		1		B	2				1		5		1		1
A	3	64	3	26	77	1	4	2	1	2	1	2	2	1	2	1	2	1	1		2			3		3			1000000		1		1		1		B	1	2		1				1		1		2
A	3	35	5	36	46	2	2	1	3	2	2	1	5	1	2	1	1	1	4	2	2			1		4				5	1		1		1		B	1	1	10					2		1		3
A	1	71	5	13	41	2	5	2	4	4	1	5	5	6	3	1	2	1	1		3			2		4				5	1		1		1		B	3	2		2	1		2	1	1	1	1	1
A	1	52	5	30	27	2	3	2	2	2	1	5	5	6	3	1	2	1	1		3			2		4				2	1		1		1		B	1	2		2				1		1		1
A	1	37	3	24	42	1	2	2	3	1	1	1	2	2	3	1	2	1	1		3		2	1		3			2000000		1		1		1		B	2				1		2		1		1
A	3	71	5	36	46	2	5	2	4	4	1	1	5	6	3	1	2	1	1		3			1		4				5	2	2	1		1		B	1	2		36				2		1		3
A	1	52	3	17	80	1	3	3	1	2	1	2	5	1	3	1	3	1	1		3			3		4				1	1		1		1		B	3	2		6	1		6	1	1	1	1	3
A	3	57	5	36	46	2	4	2	4	2	1	1	5	1	2	1	2	1	1		2			1		4				5	1		1		1		B	3	2		4	1		4	1	1	1	1	2
A	1	52	5	36	104	2	3	2	4	3	1	5	5	1	3	1	2	1	1		3			2		4				5	2	1	1		1		B	2				1		5		1		1
A	3	46	5	35	81	2	3	2	1	2	1	1	1	1	2	1	2	1	1		2			1		1	10000				1		1		1		B	1	2		4				1		1		1
A	1	65	3	40	47	1	4	2	2	2	1	5	5	1	3	1	2	1	1		3			2		4				5	1		1		1		B	2				1		3		2		1
A	1	61	3	24	33	1	4	3	1	4	1	5	3	1	3	1	3	1	1		3			2		2		350000			2	2	1		1		B	2				1		5		1		1
A	2	32	5	30	27	2	2	1	3	3	1	5	2	3	3	2	1	1	1		3			2		1	30000				2	1	2	1	1		B	1	1	3					2		1		1
A	2	53	5	29	53	2	3	3	1	2	1	5	5	1	3	1	3	1	1		3			2		4				5	1		1		1		B	1	2		7				1		1		1
A	1	76	3	26	45	2	5	2	1	2	1	4	1	1	2	1	2	1	1		2			4		3			200000		1		1		1		B	3	2		3	1		3	2	2	1	1	1
A	1	68	5	30	27	1	5	1	3	4	3	1	5	1	3	1	1	2			3			1		4				5	1		1		1		B	2				1		7		1		1
A	2	49	5	30	28	2	3	2	2	3	1	2	2	1	3	1	2	1	1		3			3		3			600000		1		1		1		B	1	2		3				2		1		1
A	1	50	3	1	61	2	3	1	3	3	1	5	5	6	3	1	1	1	1		3			2		4				5	1		1		1		B	3	2		15	1		15	1	1	1	1	1
A	1	54	3	40	108	2	3	2	1	2	3	5	5	6	2	1	2	2			2			2		4				5	1		1		1		B	3	2		4	1		4	1	2	1	1	1
A	1	50	5	29	44	2	3	1	3	2	2	5	5	1	3	1	1	1	3		3			2		4				5	1		1		1		B	1	1	5					1		1		3
A	3	38	5	36	98	1	2	1	3	1	3	1	5	6	1	1	1	2			1			1		4				5	1		1		1		B	1	2		1				1		1		3
A	1	45	5	16	82	1	2	3	1	2	1	5	5	1	2	1	3	1	1		2			2		4				2	1		1		1		B	2				1		9		1		1
A	1	53	6	8	6	2	3	2	2	2	1	5	5	1	3	1	2	1	1		3			2		4				3	1		1		1		B	3	2		5	1		5	1	1	1	1	1
A	1	70	5	16	20	2	5	1	3	3	1	4	4	1	3	1	1	1	1		3			4		2		500000			1		2	1	1		B	1	2		1				1		1		1
A	1	65	5	29	44	1	4	3	4	2	1	5	5	2	2	1	3	1	1		2			2		4				4	1		1		1		B	3	2		2	1		2	1	1	1	1	3
A	1	50	5	4	24	2	3	2	4	2	1	5	1	5	3	2	2	1	1		3			2		3			500000		2	1	2	1	1		B	2				2	7			1		1
A	2	75	5	30	27	1	5	2	4	4	1	5	5	6	3	1	2	1	1		3			2		4				1	1		1		1		B	1	2		3				1		1		1
A	1	80	3	26	37	2	5	2	1	4	1	1	1	5	3	1	2	1	1		3			1		3			200000		1		1		1		B	3	2		3	1		3	2	2	1	1	1
A	1	53	4	27	75	2	3	2	3	2	3	1	5	1	1	1	2	2			1			1		4				5	1		1		1		B	1	2		3				1		1		1
A	3	50	5	35	81	2	3	2	1	4	1	1	2	2	3	1	2	1	1		3			1		1	50000				1		1		1		B	1	2		1				1		1		4
A	1	78	5	35	55	1	5	1	3	2	3	2	5	1	2	1	1	2			2			3		4				5	1		1		1		B	1	2		5				1		1		3
A	2	70	5	16	82	1	5	2	2	2	1	5	5	6	3	2	2	1	1		3			2		4				5	2	2	1		2	2	B	2				1		40		2		1
A	3	60	3	41	87	2	4	2	3	4	1	5	5	1	4	1	2	1	1		5	4		2		4				5	1		1		1		B	1	2		6				1		1		3
A	1	54	5	16	84	2	3	2	4	2	1	5	1	1	3	1	2	1	1		3			2		3			150000		1		1		1		B	3	2		5	1		5	1	1	1	1	1
A	2	60	5	16	18	2	4	2	2	2	1	5	2	1	3	1	2	1	1		3			2		3			1000000		1		1		1		B	1	2		3				1		1		1
A	1	25	3	2	10	1	1	1	3	1	3	1	5	6	1	1	1	2			1			1		4				5	1		1		1		B	1	2		2				1		1		2
A	1	45	5	36	71	2	2	2	1	4	1	5	1	1	3	1	2	1	1		3			2		3			300000		1		1		1		B	2				1		6		1		1
A	3	52	5	36	98	2	3	2	1	2	1	1	2	1	3	1	2	1	1		3			1		2		200000			1		1		1		B	1	1	6					1		1		1
A	2	73	5	29	53	2	5	2	3	4	1	5	5	6	3	1	2	1	1		3			2		4				5	1		1		1		B	1	2		3				1		1		1
A	2	89	5	29	53	2	5	2	4	4	3	5	5	6	4	1	2	2			4			2		4				5	1		1		1		B	1	2		5				2		1		1
A	3	61	5	35	81	2	4	2	1	3	1	5	5	1	4	1	2	1	1		5	1		2		4				5	1		1		1		B	1	2		30				1		1		2
A	1	43	3	25	99	2	2	2	1	2	1	1	5	5	3	1	2	1	1		3			1		4				2	1		1		1		B	2				1		1		1		1
A	1	25	5	29	79	1	1	2	1	3	1	3	1	3	4	1	2	1	1		5	3		5	5	1	5000				2	1	1		1		B	2				1		20		1		1
A	1	38	3	2	70	1	2	3	1	3	3	1	2	3	1	1	3	2			1			1		1	50000				1		1		1		B	1	2		2				1		1		2
A	2	52	5	30	27	2	3	2	2	3	1	3	5	6	3	1	2	1	1		3			5	3	4				1	1		1		1		B	1	2		3				1		1		2
A	2	72	5	29	53	2	5	2	4	2	1	1	5	5	3	1	2	1	1		3			1		4				5	1		1		1		B	1	1	8					1		1		1
A	1	45	3	5	34	1	2	1	3	2	1	5	1	1	3	1	1	1	1		3			2		3			500000		1		1		1		B	2				1		3		2		1
A	1	50	3	24	48	2	3	1	3	1	3	5	5	1	1	1	1	2			1			2		4				5	1		1		1		B	1	2		1				2		2		5
A	1	33	5	29	53	2	2	3	1	2	1	4	2	4	2	2	3	1	1		2		4	4		2		200000			2	2	2	1	1		B	2				2	11			2		1
A	3	50	5	36	46	2	3	4	1	2	1	5	2	1	3	1	5	1	1		3			2		2		200000			1		1		1		B	1	2		1				1		1		1
A	1	30	5	29	19	2	2	3	1	2	1	1	1	1	2	1	3	1	1		2			1		1	5000				1		1		1		B	2				2	4			2		1
A	1	70	5	16	18	2	5	2	2	4	1	5	5	6	3	1	2	1	1		3			2		4				5	1		1		1		B	3	2		10	1		10	1	1	1	1	1
A	1	46	3	1	61	1	3	2	1	2	1	5	5	1	3	1	2	1	1		3			2		4				5	1		1		1		B	2				1		2		1		1
A	1	54	3	5	8	2	3	2	2	2	1	5	5	1	2	1	2	1	1		2			2		4				5	2	2	1		1		B	3	2		10	1		5	1	2	1	1	2
A	1	68	3	19	65	1	5	1	3	2	1	4	1	1	2	1	1	1	1		2			4		3			400000		2	1	1		1		B	1	2		3				1		1		1
A	1	54	5	29	44	2	3	3	1	3	1	1	1	1	3	1	3	1	1		3			1		1	5000				1		1		1		B	1	2		4				1		1		1
A	1	60	5	29	67	2	4	1	3	2	1	5	1	1	2	1	1	1	1		2			2		3			60000		1		1		1		B	3	2		4	1		4	1	1	1	1	2
A	3	58	3	26	40	2	4	2	2	3	1	5	2	1	3	1	2	1	1		3			2		2		200000			1		1		1		B	1	2		1				1		1		1
A	1	45	7	34	97	1	2	3	1	1	3	2	2	2	1	1	3	2			1			3		1	25000				1		1		1		B	1	2		2				1		1		2
A	1	49	3	17	14	2	3	2	2	1	1	1	1	1	3	1	2	1	1		3			1		3			250000		1		2	1	1		B	2				1		12		1		1
A	1	64	5	16	84	2	4	2	1	2	1	5	1	1	2	2	2	1	1		2			2		3			480000		2	1	2	1	1		B	3	2		14	1		14	1	1	1	1	1
A	2	64	5	30	27	1	4	2	4	2	1	1	2	1	3	1	2	1	1		3			1		3			1000000		1		1		1		B	1	2		2				1		1		1
A	1	40	5	30	88	2	2	2	2	2	1	4	1	1	2	1	2	1	1		2			4		3			200000		2	1	1		1		B	1	2		1				1		1		3
A	1	53	3	25	72	2	3	3	1	2	1	5	3	4	2	1	3	1	1		2			2		2		450000			1		1		1		B	3	2		13	1		13	1	1	1	1	2
A	1	76	3	41	69	2	5	1	3	2	1	5	5	1	2	1	1	1	1		2			2		4				5	1		1		1		B	1	2		5				1		1		2
A	1	38	3	17	105	2	2	2	3	2	1	3	3	2	2	1	2	1	1		2			5	1	2		300000			1		1		1		B	2				1		4		1		1
A	3	68	5	36	98	1	5	1	3	2	1	1	5	1	2	1	1	1	1		2			1		4				5	1		1		1		B	1	2		6				2		1		2
A	1	53	5	16	84	2	3	2	4	2	1	5	2	6	3	1	2	1	1		3			2		3			800000		1		1		1		B	3	2		4	1		4	1	1	1	1	1
A	3	60	5	35	81	2	4	1	2	2	1	1	1	1	3	1	1	1	1		3			1		2		20000			1		1		1		B	1	2		1				1		1		2
A	1	56	2	6	59	2	4	1	1	4	1	1	2	1	3	1	1	1	1		3			1		3			720000		1		1		1		B	1	2		5				2		1		1
A	3	70	3	26	39	2	5	2	1	2	1	5	1	1	2	1	2	1	1		2			2		3			300000		1		1		1		B	1	2		10				1		1		3
A	2	47	5	30	27	2	3	4	1	3	1	5	3	4	1	1	5	1	1		1			2		2		300000			1		1		1		B	1	2		4				1		1		3
A	1	76	1	14	2	2	5	1	3	4	1	1	5	6	3	1	1	1	1		3			1		4				5	1		1		1		B	2				1		10		1		1
A	1	26	5	29	79	1	1	2	1	1	3	3	5	6	1	1	2	2			1			5		4				5	1		1		1		B	2				1		2		1		1
A	3	43	5	35	81	2	2	3	1	2	1	5	2	2	3	1	3	1	1		3			2		2		100000			1		1		1		B	1	2		1				1		1		1
A	3	58	5	36	46	1	4	2	3	2	1	1	5	1	2	1	2	1	1		2			1		4				5	1		1		1		B	1	2		3				1		1		2
A	3	70	3	26	39	2	5	2	2	4	1	5	1	1	3	1	2	1	1		3			2		2		40000			1		1		1		B	3	2		7	1		7	1	1	1	1	2
A	1	65	5	32	93	2	4	2	1	3	1	5	2	5	3	1	2	1	1		3			2		3			2200000		1		1		1		B	2				1		10		1		1
A	1	31	3	2	94	2	2	1	3	1	3	1	5	6	1	1	1	2			1			1		4				5	1		1		1		B	1	2		2				1		1		2
A	3	85	3	25	63	2	5	2	2	3	2	5	1	1	3	1	2	1	3		3			2		1	5000				1		1		1		B	3	2		3	1		3	1	1	1	1	1
A	3	67	3	26	40	2	5	2	1	3	2	1	5	1	4	1	2	1	2		5	13		1		4				5	1		1		1		B	1	2		1				1		1		3
A	1	63	3	41	90	1	4	2	3	2	1	1	1	1	3	1	2	1	1		3			1		2		30000			1		1		1		B	3	2		10	1		10	1	1	1	1	5
A	1	65	6	8	1	2	4	2	1	3	1	5	1	1	3	2	2	1	1		3			2		2		30000			2	2	2	2	1		B	2				1		23		1		1
A	1	42	5	29	67	2	2	1	3	2	1	1	1	6	3	1	1	1	1		3			1		2		10000			1		1		1		B	2				1		2		1		1
A	1	50	3	26	37	2	3	2	1	4	1	5	2	1	3	2	2	1	1		3			2		3			1000000		2	1	2	1	1		B	3	2		2	1		2	1	1	1	1	1
A	1	62	5	30	27	2	4	2	3	3	1	2	5	6	3	2	2	1	1		3			3		4				5	2	2	2	2	2	1	B	3	2		40	1		13	1	1	1	1	2
A	1	62	5	16	20	2	4	2	3	4	1	5	5	1	3	1	2	1	1		3			2		4				5	1		1		1		B	3	2		7	1		7	1	1	1	1	1
A	3	54	5	36	104	2	3	2	1	3	1	5	2	1	3	1	2	1	1		3			2		2		50000			1		1		1		B	2				1		6		1		1
A	1	24	5	18	52	2	1	3	1	1	1	5	2	4	3	1	3	1	1		3			2		2		130000			1		1		1		B	2				1		4		1		1
A	1	58	5	30	88	1	4	2	2	2	1	1	5	1	2	1	2	1	1		2			1		4				5	1		1		1		B	3	2		2	1		2	1	1	1	1	3
A	1	26	3	41	69	2	1	3	1	1	3	1	3	4	1	1	3	2			1			1		2		250000			1		1		1		B	2				1		3		1		1
A	1	52	3	5	8	1	3	2	1	2	1	1	1	1	2	1	2	1	1		2			1		3			300000		2	2	1		1		B	2				1		2		1		1
A	1	60	5	29	67	2	4	2	2	4	1	1	1	6	3	2	2	1	1		3			1		1	5000				2	1	2	2	1		B	3	2		9	1		9	1	1	1	1	1
A	1	58	5	13	86	2	4	2	3	4	1	4	5	6	3	1	2	1	1		3			4		4				5	1		1		1		B	2				1		5		1		1
A	3	84	5	35	102	1	5	4	1	2	1	5	3	2	3	1	5	1	1		3			2		1	80000				1		1		1		B	1	2		31				1		1		1
A	1	64	3	25	49	2	4	2	2	2	1	1	5	6	3	1	2	1	1		3			1		4				5	1		1		1		B	2				1		10		1		1
A	1	19	7	34	97	2	1	2	1	1	3	2	5	6	4	1	2	2			5	19		3		4				1	1		1		1		B	2				1		1		1		1
A	2	60	5	16	18	2	4	4	1	2	1	5	5	5	3	1	5	1	1		3			2		4				5	1		1		1		B	1	2		3				1		1		1
A	1	40	5	29	79	2	2	3	1	1	1	5	1	1	3	1	3	1	1		3			2		3			250000		1		1		1		B	3	2		1	1		1	1	1	1	1	1
A	1	75	5	31	92	2	5	1	3	4	3	3	5	6	1	1	1	2			1			5	2	4				5	1		1		1		B	1	2		15				1		1		1
A	1	30	5	29	67	2	2	3	1	2	1	1	5	1	2	1	4	1	1		2			1		4				5	1		1		1		B	1	2		1				1		1		2
A	3	56	3	26	40	2	4	3	1	2	1	1	2	1	3	1	3	1	1		3			1		3			700000		1		1		1		B	1	2		3				1		1		2
A	2	50	5	30	28	2	3	2	2	2	1	5	1	1	3	1	2	1	1		3			2		3			500000		1		1		1		B	1	1	4					1		1		1
A	1	65	6	8	1	1	4	1	3	4	3	2	5	6	1	1	1	2			1			3		4				1	1		1		1		B	1	2		5				1		1		1
A	1	73	3	25	99	2	5	2	4	3	1	2	5	6	3	1	2	1	1		3			3		4				5	1		1		1		B	3	2		1	1		1	1	1	1	1	1
A	1	62	5	36	71	2	4	2	1	4	1	1	1	1	3	2	2	1	1		3			1		3			50000		2	1	2	1	1		B	2				1		5		2		1
A	1	42	3	17	80	1	2	1	3	2	3	2	5	6	4	1	1	2			4			3		4				5	1		1		1		B	2				1		6		1		1
A	1	48	3	1	101	2	3	2	1	3	1	5	3	2	4	1	2	1	1		5	1	7	2		2		300000			1		1		1		B	2				1		8		1		1
A	1	55	5	13	89	2	3	2	2	4	1	5	5	1	1	2	2	1	1		1			2		4				5	2	2	2	2	2	2	B	3	2		7	1		7	1	1	1	1	2
A	3	67	5	36	46	2	5	2	2	4	1	1	1	1	3	1	2	1	1		3			1		2		20000			1		1		1		B	1	2		25				1		1		1
A	1	51	3	17	56	2	3	2	1	2	1	5	5	5	3	1	2	1	1		3			2		4				5	1		1		1		B	3	2		2	2	6		1	1	1	1	2
A	1	53	3	17	56	2	3	2	4	3	1	1	1	1	4	2	2	1	1		5	1		1		1	10000				2	2	2	2	2	2	B	2				1		10		1		1
A	1	31	6	11	4	1	2	3	1	2	1	3	3	4	3	1	3	1	1		3			5		2		400000			1		1		1		B	2				1		3		1		1
A	2	71	5	29	53	2	5	2	2	2	1	5	2	1	3	1	2	1	1		3			2		3			2500000		1		1		1		B	1	2		3				2		1		1
A	1	50	5	36	30	2	3	2	2	2	1	1	5	2	2	1	2	1	1		2			1		4				5	1		1		1		B	3	2		12	1		12	1	1	1	1	3
A	1	62	3	41	15	2	4	2	3	4	1	1	5	6	1	1	2	1	1		1			1		4				5	1		1		2	1	B	3	2		10	1		10	1	1	1	1	1
A	1	66	3	17	66	2	5	3	1	2	1	5	3	1	2	1	3	1	1		2			2		2		300000			1		1		1		B	2				2	5			1		1
A	3	56	5	36	30	2	4	2	1	4	1	5	2	2	3	1	2	1	1		3		17	2		2		100000			1		1		1		B	1	1	6					1		1		1
A	1	63	3	41	15	1	4	3	1	2	1	5	2	2	2	1	3	1	1		2			2		2		150000			1		1		1		B	3	2		10	1		10	1	1	1	1	3
A	1	60	3	40	17	1	4	2	2	2	1	2	5	1	3	1	2	1	1		3			3		4				3	1		1		1		B	2				1		1		1		1
A	1	27	8	7	103	1	1	3	1	2	1	1	4	1	2	2	3	1	1		2			1		1	150000				2	2	1		2	1	B	2				1		1		1		1
A	1	38	5	16	82	2	2	2	2	2	1	5	5	1	2	1	2	1	1		2			2		4				5	1		1		1		B	2				1		19		1		1
A	1	43	5	16	82	1	2	2	1	2	1	5	4	1	3	1	2	1	1		3			2		3			6000000		1		1		1		B	2				1		1		1		1
A	2	60	5	30	27	1	4	4	1	2	1	5	3	4	3	1	5	1	1		3			2		2		300000			1		1		1		B	1	2		3				1		1		1
A	1	80	3	25	63	2	5	2	1	4	1	2	5	1	3	1	2	1	1		3			3		4				5	1		1		1		B	1	2		15				1		1		1
A	2	69	5	30	27	2	5	2	1	4	1	1	5	6	3	1	2	1	1		3			1		4				5	1		1		1		B	1	2		10				2		1		1
A	1	20	3	40	47	2	1	3	1	1	3	4	5	6	3	1	3	2			3			4		4				5	2	1	1		1		B	2				1		4		2		1
A	3	62	3	26	77	2	4	2	2	3	1	5	1	1	3	1	2	1	1		3			2		2		30000			1		1		1		B	1	2		3				1		1		3
A	1	32	5	30	27	2	2	2	2	2	1	4	5	1	3	1	2	1	1		3			4		4				5	1		1		1		B	2				1		10		2		1
A	1	24	8	28	78	2	1	3	1	1	3	4	3	4	1	1	3	2			1			4		2		250000			1		1		1		B	2				1		1		1		1
A	3	25	5	35	81	2	1	2	2	2	1	5	1	2	3	1	2	1	1		3			2		1	10000				1		1		1		B	2				1		1		1		1
A	1	68	5	16	100	1	5	2	3	2	1	5	5	1	2	1	2	1	1		2			2		4				5	1		1		1		B	1	2		3				1		1		3
A	1	40	5	29	53	2	2	1	3	2	1	4	5	1	2	1	1	1	1		2			4		4				1	2	1	1		1		B	2				1		1		1		1
A	1	77	5	30	88	2	5	1	3	4	1	5	5	6	4	1	1	1	1		5	14		2		4				1	1		1		1		B	3	2		3	1		3	1	1	1	1	3
A	3	52	5	36	46	2	3	3	1	2	1	1	5	1	3	1	3	1	1		3			1		4				5	2	2	1		1		B	1	1	8					1		1		4
A	1	43	5	16	18	2	2	3	1	3	1	5	3	4	3	1	3	1	1		3		15	2		2		450000			1		1		1		B	3	2		5	1		5	2	2	1	1	2
A	1	56	3	40	109	1	4	3	1	2	1	5	2	2	3	1	3	1	1		3			2		1	50000				1		1		1		B	1	2		2				2		2		5
A	1	28	3	17	56	1	1	2	2	2	1	5	2	2	3	1	2	1	1		3		13	2		1	30000				1		1		1		B	2				1		5		2		1
A	3	54	5	36	30	2	3	2	3	2	1	1	2	2	2	1	2	1	1		2			1		2		50000			1		1		1		B	1	2		2				1		1		2
A	1	35	3	24	26	1	2	3	1	3	1	1	1	1	4	2	3	1	1		5	20		1		2		20000			2	1	2	1	1		B	2				1		5		1		1
A	3	50	5	35	81	2	3	2	1	3	1	1	2	2	3	1	2	1	1		3			1		1	50000				1		1		1		B	2				1		2		1		1
A	1	54	3	17	56	2	3	3	1	3	1	1	2	2	3	1	3	1	1		3			1		2		100000			1		1		1		B	3	2		3	1		3	1	1	1	1	3
A	1	35	5	16	20	2	2	2	3	2	1	1	2	2	3	1	2	1	1		3			1		1	50000				1		1		1		B	2				1		5		1		1
A	1	60	3	24	42	2	4	1	3	2	1	2	5	1	2	2	1	1	1		2			3		4				5	2	1	2	1	1		B	2				1		5		1		1
A	2	58	5	22	11	1	4	2	2	2	1	1	1	1	3	1	2	1	1		3			1		3			250000		1		1		1		B	3	2		2	1		2	1	1	1	1	1
A	1	19	7	34	97	2	1	3	1	1	3	2	5	6	4	1	3	2			5	7		3		4				1	2	1	1		1		B	2				1		3		1		1
A	1	63	5	29	53	1	4	3	1	2	1	5	3	5	3	1	3	1	1		3			2		3			5000000		1		1		1		B	1	2		3				1		1		1
A	1	75	5	4	16	1	5	1	3	3	3	1	5	6	3	1	1	2			3			1		4				5	1		1		1		B	2				1		15		1		1
A	3	39	5	35	55	2	2	3	1	2	1	4	5	1	3	1	3	1	1		3			4		4				2	1		1		1		B	1	1	4					2		2		5
A	1	38	5	30	88	2	2	3	1	2	1	1	1	1	2	2	3	1	1		2			1		3			200000		2	1	2	1	1		B	2				1		1		1		1
A	2	57	5	18	95	1	4	2	2	2	1	1	2	1	3	1	2	1	1		3			1		3			1000000		1		1		1		B	1	1	5					1		1		1
A	1	46	3	40	47	1	3	2	1	2	1	5	3	2	3	1	2	1	1		3		1	2		1	80000				1		1		1		B	2				1		8		1		1
A	3	72	5	36	98	2	5	1	4	4	1	5	5	1	4	2	1	1	1		5	1		2		4				5	2	2	2	2	2	1	B	1	2		5				1		1		4
A	1	48	5	16	82	1	3	3	1	2	1	5	4	1	3	1	3	1	1		3			2		2		500000			1		1		1		B	2				1		8		1		1
A	1	44	5	21	57	2	2	1	3	4	1	5	2	3	3	1	1	1	1		3			2		1	50000				2	1	1		1		B	2				2	8			2		1
A	3	73	5	36	30	2	5	2	4	4	1	5	5	5	4	1	2	1	1		5	9		2		4				5	1		1		1		B	1	2		3				1		1		2
A	1	52	3	26	76	1	3	1	3	2	1	1	1	1	3	1	1	1	1		3			1		3			200000		1		1		1		B	2				2	4			2		1
A	1	65	3	25	63	1	4	3	1	2	1	5	1	3	3	1	3	1	1		3			2		3			500000		1		1		1		B	3	2		6	1		5	1	1	1	1	1
A	2	89	5	29	19	1	5	2	3	3	2	5	5	6	1	1	2	1	4	7	1			2		4				5	1		1		1		B	1	2		4				1		1		3
A	2	50	5	29	67	2	3	2	2	2	1	2	1	1	3	1	2	1	1		3			3		3			120000		1		1		1		B	1	2		3				2		1		1
A	1	57	3	25	72	1	4	3	1	2	1	5	4	4	3	1	3	1	1		3			2		2		500000			1		1		1		B	2				1		1		1		1
A	1	70	5	16	82	2	5	2	4	4	1	4	5	1	3	1	2	1	1		3			4		4				5	1		1		1		B	3	2		2	1		2	2	1	1	1	1
A	1	60	5	16	84	1	4	1	3	2	1	2	5	1	2	1	1	1	1		2			3		4				5	1		1		1		B	2				1		3		1		1
A	2	63	5	16	18	1	4	4	1	2	1	5	4	4	3	1	5	1	1		3			2		2		800000			1		1		1		B	1	2		8				1		1		1
A	1	57	5	13	60	2	4	2	4	4	1	1	5	6	3	1	2	1	1		3			1		4				5	1		1		1		B	2				1		7		1		1
A	1	77	3	26	37	2	5	2	4	4	1	5	5	1	3	1	2	1	1		3			2		4				5	1		1		1		B	2				1		8		1		1
A	1	71	3	26	39	1	5	2	1	2	1	2	4	2	3	1	2	1	1		3			3		2		500000			1		1		1		B	1	2		1				1		1		1
A	2	54	5	29	53	1	3	3	1	2	1	4	2	4	3	1	3	1	1		3			4		2		60000			1		1		1		B	1	2		3				1		1		1
A	3	67	5	35	81	2	5	2	2	3	1	1	1	1	3	1	2	1	1		3			1		2		20000			1		1		1		B	1	2		23				1		1		1
A	2	54	5	16	82	2	3	2	2	2	1	4	2	1	3	1	2	1	1		3			4		3			2500000		1		1		1		B	1	2		3				1		1		1
A	1	36	3	2	10	2	2	3	1	2	1	2	3	5	2	1	3	1	1		2			3		2		400000			1		1		1		B	2				1		2		1		1
A	2	50	5	30	28	1	3	4	1	2	1	5	4	2	3	1	5	1	1		3			2		1	300000				1		1		1		B	2				1		4		1		1
A	1	37	5	29	19	2	2	1	3	2	1	4	5	1	3	1	1	1	1		3			4		4				1	1		1		1		B	1	2		1				1		1		1
A	3	70	3	26	40	2	5	2	3	2	1	1	1	1	3	1	2	1	1		3			1		2		30000			1		1		1		B	1	2		28				1		1		2
A	1	52	5	20	9	2	3	3	1	3	1	5	2	6	3	1	3	1	1		3			2		2		50000			1		1		1		B	3	2		9	1		9	1	1	1	1	1
A	1	26	5	29	79	1	1	1	3	1	3	3	5	6	1	1	1	2			1			5		4				1	1		1		1		B	1	2		1				1		1		1
A	3	40	5	35	102	2	2	2	2	2	1	5	1	1	3	1	2	1	1		3			2		2		15000			1		1		1		B	1	2		4				1		1		3
A	1	35	5	16	84	1	2	3	3	2	1	5	1	2	3	1	3	1	1		3			2		3			500000		1		1		1		B	2				1		1		1		1
A	1	55	3	26	32	1	3	2	1	2	1	2	3	1	3	1	2	1	1		3			3		2		250000			1		1		1		B	3	2		5	1		5	1	1	1	1	2
A	3	61	5	36	30	2	4	3	1	3	3	1	5	6	1	1	3	2			1			1		4				5	1		2	1	1		B	2				1		5		1		1
A	2	71	5	30	27	2	5	2	3	4	1	5	5	6	3	1	2	1	1		3			2		4				5	1		1		1		B	1	2		2				1		1		1
A	1	54	3	5	8	2	3	2	2	2	1	5	1	1	2	1	2	1	1		2			2		3			10000		1		1		1		B	2				1		2		2		1
A	1	55	3	41	69	1	3	2	1	2	1	2	3	1	3	1	2	1	1		3			3		3			4000000		1		1		1		B	2				1		5		1		1
A	1	50	3	25	27	2	3	2	2	3	1	1	5	1	3	1	2	1	1		3			1		4				5	1		1		1		B	2				2	5			2		1
A	1	61	5	29	67	1	4	3	1	2	1	2	3	1	3	1	3	1	1		3			3		3			5000000		1		1		1		B	3	2		7	1		15	2	2	1	1	1
A	1	60	3	9	21	2	4	2	1	2	1	2	5	1	3	1	2	1	1		3			3		4				2	1		1		1		B	3	2		10	1		9	1	1	1	1	1
A	1	25	5	29	79	1	1	2	1	1	1	5	2	3	4	2	2	1	1		5	6	3	2		2		200000			2	1	2	1	1		B	2				1		20		1		1
A	1	60	7	34	97	2	4	1	3	3	3	5	1	3	1	1	1	2			1			2		1	5000				1		1		1		B	2				1		4		1		1
A	1	53	5	29	67	2	3	2	2	2	1	4	5	1	2	2	2	1	1		2			4		4				1	2	1	2	1	1		B	2				1		4		1		1
A	2	56	5	30	27	2	4	3	1	4	1	2	3	2	3	1	3	1	1		3			3		1	100000				1		1		1		B	1	2		5				2		1		1
A	1	52	5	29	43	2	3	2	1	2	1	5	2	1	2	1	2	1	1		2			2		2		200000			1		1		1		B	3	2		2	1		5	1	2	1	1	1
A	1	41	5	29	53	2	2	2	2	2	1	5	5	1	2	2	2	1	1		2			2		4				5	2	2	2	2	2	2	B	3	2		2	1		2	1	1	1	1	2
A	2	63	5	29	67	2	4	2	2	4	1	5	5	6	3	1	2	1	1		3			2		4				5	1		1		1		B	1	1	5					2		1		1
A	2	52	5	29	44	2	3	2	4	2	1	1	5	6	3	1	2	1	1		3			1		4				1	1		1		1		B	1	2		4				1		1		2
A	1	29	6	37	7	1	1	2	2	1	2	3	2	3	3	1	2	1	2		3			5		2		150000			1		2	1	1		B	2				1		4		1		1
A	1	78	3	40	12	2	5	3	1	4	1	1	5	5	4	1	3	1	1		5	15		1		4				5	1		1		1		B	2				1		22		1		1
A	3	58	5	36	30	1	4	2	1	2	1	1	1	1	2	1	2	1	1		2			1		3			500000		1		1		1		B	1	2		1				1		1		2
A	2	49	5	30	27	1	3	3	2	2	1	5	4	2	3	1	3	1	1		3			2		3			10000000		1		1		1		B	1	2		3				1		1		2
A	1	50	3	19	51	2	3	2	1	2	2	2	1	1	3	1	2	1	4	1	3			3		3			250000		1		1		1		B	2				2	6			1		1
A	1	62	6	11	4	1	4	3	2	2	1	5	5	1	2	1	3	1	1		2			2		4				5	1		1		1		B	2				1		15		1		1
A	1	66	5	30	27	2	5	2	1	3	1	2	5	1	3	1	2	1	1		3			3		4				5	2	1	1		1		B	3	2		4	1		4	1	1	1	1	1
A	1	32	6	8	1	2	2	3	1	2	1	2	5	6	3	1	3	1	1		3			3		4				5	1		1		1		B	2				1		6		1		1
A	3	64	5	36	98	1	4	3	1	2	1	1	5	1	2	1	3	1	1		2			1		4				5	1		1		1		B	1	2		10				1		1		3
A	1	37	7	34	97	2	2	2	3	2	1	1	5	6	1	1	2	1	1		1			1		4				5	1		1		1		B	3	2		1	1		1	1	1	1	1	1
A	1	54	5	16	82	2	3	2	4	3	1	5	5	6	3	1	2	1	1		3			2		4				5	1		1		1		B	3	2		4	1		4	1	1	1	1	1
A	1	64	5	29	53	1	4	3	1	2	1	1	2	1	3	1	3	1	1		3			1		3			2000000		1		1		1		B	2				2	4			1		1
A	1	47	3	19	106	1	3	2	3	3	1	2	5	6	3	1	2	1	1		3			3		4				5	1		1		1		B	2				1		5		1		1
A	1	48	5	30	27	2	3	2	2	2	1	5	5	1	2	1	2	1	1		2			2		4				5	1		1		1		B	2				1		3		1		1
A	2	38	5	16	100	2	2	3	2	2	1	5	3	2	3	1	3	1	1		3			2		1	80000				1		1		1		B	1	2		5				1		1		1
A	1	65	5	13	41	2	4	1	3	2	1	1	5	1	2	1	1	1	1		2			1		4				1	1		1		1		B	2				1		5		1		1
A	1	37	3	26	39	2	2	1	1	2	1	1	2	1	3	1	1	1	1		3			1		2		50000			1		1		1		B	3	2		2	1		2	1	1	1	1	1
A	1	29	7	34	97	1	1	1	3	1	3	2	3	3	1	1	1	2			1			3		1	70000				1		1		1		B	2				1		2		1		1
A	3	57	5	13	41	2	4	4	1	1	1	1	4	4	3	1	5	1	1		3		15	1		2		750000			1		1		1		B	1	2		20				1		1		1
A	2	80	5	16	20	2	5	2	4	4	3	1	5	6	4	1	2	2			4			1		4				1	1		1		1		B	1	2		5				1		1		1
A	1	52	3	5	8	1	3	2	1	2	1	1	3	1	2	1	2	1	1		2			1		2		400000			2	1	1		1		B	2				1		2		1		1
A	1	67	3	1	101	2	5	2	2	3	1	5	1	2	4	1	2	1	1		5	8		2		1	5000				1		1		1		B	2				1		10		1		1
A	1	60	8	38	68	2	4	2	2	3	1	1	1	2	3	1	2	1	1		3		14	1		1	5000				2	1	1		1		B	3	2		1	1		5	1	1	1	1	1
A	1	54	5	29	53	1	3	1	3	2	1	5	3	1	2	1	1	1	1		2			2		2		300000			1		1		1		B	3	2		3	1		3	1	1	1	1	3
A	1	43	3	24	33	2	2	2	2	2	1	1	1	1	2	1	2	1	1		2			1		3			300000		1		1		1		B	2				2	8			1		1
A	1	56	3	17	83	2	4	2	1	2	1	2	2	3	3	1	2	1	1		3			3		2		100000			1		1		1		B	3	2		7	1		20	1	1	1	1	1
A	1	50	3	40	107	2	3	1	3	3	1	4	5	1	3	1	1	1	1		3			4		4				1	1		1		1		B	2				1		3		2		1
A	1	60	8	15	29	2	4	2	2	3	1	1	5	6	3	1	2	1	1		3			1		4				1	1		1		1		B	3	2		12	1		12	1	1	1	1	1
A	2	46	3	40	107	2	3	4	1	3	1	2	4	4	3	1	5	1	1		3			3		2		4000000			1		1		1		B	1	1	3					1		1		1
A	1	55	5	16	82	2	3	1	1	3	3	5	5	6	4	1	1	2			5	10		2		4				5	1		1		1		B	2				1		2		1		1
A	1	60	5	29	67	2	4	2	1	2	1	1	2	1	3	1	2	1	1		3			1		1	15000				1		1		1		B	3	2		1	1		1	1	1	1	1	1
A	1	54	3	17	14	2	3	2	1	2	1	4	2	1	3	1	2	1	1		3			4		1	40000				1		1		1		B	3	2		5	1		5	1	1	1	1	2
A	1	42	3	17	83	2	2	2	2	2	1	1	3	2	3	1	2	1	1		3			1		1	70000				1		1		1		B	2				1		9		1		1
A	1	64	3	26	39	1	4	4	1	2	1	5	1	1	3	1	5	1	1		3			2		3			250000		1		1		1		B	3	2		4	1		4	1	1	1	1	3
A	3	56	5	36	30	2	4	2	2	2	1	1	4	1	3	1	2	1	1		3			1		2		500000			1		1		1		B	1	2		5				1		1		2
A	1	56	3	5	8	1	4	2	2	2	1	2	3	4	2	1	2	1	1		2			3		2		300000			1		1		1		B	2				1		7		1		1
A	1	81	5	30	28	2	5	1	3	4	3	3	5	6	4	1	1	2			5	14		5		4				5	1		1		1		B	2				1		13		1		1
A	1	60	5	39	85	1	4	1	3	4	3	1	5	6	4	1	1	2			5	17		1		4				5	1		1		1		B	2				1		4		1		1
A	1	55	3	17	80	2	3	2	2	3	3	1	1	1	1	2	2	2			1			1		1	5000				1		2	1	2	1	B	3	2		5	1		5	1	1	1	1	2
A	1	49	3	5	36	1	3	2	2	2	1	5	4	2	2	1	2	1	1		2			2		2		2000000			1		1		1		B	3	2		9	1		9	1	1	1	1	3
A	1	39	3	25	63	1	2	2	3	2	1	5	5	2	2	1	2	1	1		2			2		4				5	1		1		1		B	2				1		3		1		1
A	1	54	5	30	27	2	3	2	3	2	1	1	2	1	3	1	2	1	1		3			1		2		60000			1		1		1		B	3	2		8	1		1	1	1	1	1	1
A	1	45	5	30	27	2	2	2	1	2	1	2	2	3	3	1	2	1	1		3			3		2		100000			1		1		1		B	3	2		3	1		1	1	1	1	1	1
A	1	52	3	33	64	1	3	3	2	2	1	5	5	6	2	1	3	1	1		2		11	2		4				5	1		1		1		B	2				1		3		1		1
A	1	52	5	18	38	2	3	2	2	2	1	5	5	2	3	1	2	1	1		3		12	2		4				5	1		1		1		B	3	2		3	1		3	2	2	1	1	1
A	2	67	5	30	27	2	5	2	1	2	1	5	5	6	3	1	2	1	1		3			2		4				5	1		1		1		B	3	2		10	1		10	1	1	1	1	1
A	1	43	5	35	81	2	2	2	1	2	1	5	2	1	3	1	2	1	1		3			2		3			2000000		1		1		1		B	2				1		3		2		1
A	3	52	5	36	46	2	3	2	1	2	1	1	2	1	3	1	2	1	1		3			1		2		200000			1		1		1		B	1	2		1				1		1		1
A	1	55	5	16	18	2	3	2	1	2	1	5	2	1	3	1	2	1	1		3			2		3			1500000		1		1		1		B	2				1		2		1		1
A	3	64	5	36	46	2	4	2	4	2	1	1	5	6	2	1	2	1	1		2			1		4				5	1		1		1		B	1	2		5				1		1		2
A	2	70	5	16	18	2	5	2	3	4	3	1	5	6	4	1	2	2			4			1		4				5	1		1		1		B	1	2		3				1		1		2
A	1	80	5	29	19	2	5	1	3	4	1	5	5	6	3	1	1	1	1		3			2		4				5	1		1		1		B	1	2		8				1		1		1
A	2	74	5	29	44	2	5	1	3	4	3	5	5	6	4	1	1	2			4			2		4				5	1		1		1		B	1	1	5					1		1		1
A	1	32	5	13	41	1	2	3	2	3	1	1	5	6	4	1	3	1	1		4			1		4				5	1		1		1		B	2				1		1		1		1
A	1	70	5	29	53	2	5	1	4	2	3	1	5	6	2	1	1	2			2			1		4				5	1		1		1		B	1	2		10				1		1		4
A	1	66	3	12	31	2	5	1	3	4	1	5	5	1	3	1	1	1	1		3			2		4				5	1		1		1		B	2				1		5		1		1
A	1	64	5	29	53	1	4	2	2	2	3	1	2	2	3	1	2	2			3			1		3			1000000		1		1		1		B	2				1		4		1		1
A	1	43	5	29	19	2	2	2	4	2	1	2	2	1	3	1	2	1	1		3			3		3			930000		1		1		1		B	3	2		3	1		3	1	1	1	1	1
A	3	78	3	26	40	2	5	2	1	4	1	1	1	6	3	1	2	1	1		3			1		2		30000			1		1		1		B	1	2		1				1		1		1
A	1	66	5	29	79	2	5	2	1	4	1	5	1	1	3	1	2	1	1		3			2		2		20000			1		1		1		B	3	2		5	1		5	1	1	1	1	3
A	1	37	3	17	66	2	2	2	1	2	1	1	2	1	2	1	2	1	1		2			1		1	50000				1		1		1		B	2				1		5		1		1
A	1	65	3	5	91	2	4	1	3	3	1	5	1	1	3	1	1	1	1		3			2		3			350000		1		1		1		B	2				1		4		1		1
A	1	65	5	22	62	2	4	1	4	4	3	5	5	6	4	1	1	2			4			2		4				5	1		1		1		B	2				1		3		1		1
A	1	51	5	13	89	2	3	1	3	2	1	5	5	1	3	1	1	1	1		3			2		4				2	1		1		1		B	3	2		5	1		5	1	1	1	1	1
A	1	55	3	26	40	2	3	2	2	2	1	5	1	1	3	1	2	1	1		3			2		3			500000		1		1		1		B	2				1		10		1		1
A	3	64	5	35	81	2	4	1	3	3	1	5	1	1	3	1	1	1	1		3			2		2		20000			1		1		1		B	1	2		2				1		1		1
A	1	85	5	16	84	2	5	1	1	4	1	5	2	6	3	2	1	1	1		3		6	2		2		100000			2	1	2	1	1		B	3	2		8	1		8	1	1	1	1	3
A	1	48	3	17	14	2	3	2	4	2	1	4	5	6	2	1	2	1	1		2			4		4				5	1		1		1		B	3	2		4	1		4	1	1	1	1	3
A	1	70	3	25	73	1	5	1	3	2	1	1	5	1	2	1	1	1	1		2			1		4				5	1		1		1		B	1	2		23				1		1		2
A	1	50	3	17	56	2	3	2	1	2	1	4	5	6	3	1	2	1	1		3			4		4				5	2	1	1		1		B	2				1		10		1		1
A	1	63	5	29	67	2	4	1	3	2	1	1	5	1	2	1	1	1	1		2			1		4				5	1		1		1		B	3	2		1	1		1	1	1	1	1	2
A	2	68	5	29	53	1	5	2	2	2	1	5	5	6	3	1	2	1	1		3			2		4				5	1		1		1		B	2				1		3		1		1
A	1	60	5	13	41	2	4	1	3	4	1	5	5	1	3	2	1	1	1		3			2		4				5	2	1	2	1	2	1	B	1	2		10				2		1		2
A	1	68	3	25	73	2	5	1	3	2	1	1	5	1	2	1	1	1	1		2			1		4				5	1		1		1		B	2				1		5		1		1
A	1	59	5	30	96	1	4	3	1	2	1	5	3	4	2	1	3	1	1		2		10	2		2		350000			1		1		1		B	3	2		3	1		3	1	1	1	1	1
A	1	37	5	16	18	2	2	2	2	2	1	5	5	1	2	1	2	1	1		2			2		4				5	1		1		1		B	2				1		1		1		1
A	1	75	3	17	25	1	5	3	1	2	1	1	3	1	2	1	3	1	1		2			1		1	100000				1		1		1		B	2				1		10		1		1
A	1	68	3	41	35	1	5	2	2	2	1	1	5	1	2	1	2	1	1		2			1		4				5	1		1		1		B	1	2		3				1		1		2
A	1	50	5	16	84	1	3	2	3	3	1	1	5	1	1	1	2	1	1		1			1		4				5	1		1		1		B	3	2		2	1		2	1	1	1	1	2
A	1	48	5	16	84	1	3	2	1	2	1	5	2	1	3	2	2	1	1		3			2		3			700000		2	1	2	1	1		B	2				2	6			1		1
A	1	65	5	29	53	1	4	2	3	2	1	1	5	6	3	1	2	1	1		3			1		4				5	1		1		1		B	3	2		3	1		3	2	2	1	1	1
A	1	36	5	30	28	2	2	2	1	2	1	4	5	3	2	1	2	1	1		2			4		4				5	1		1		1		B	2				2	4			1		1
A	1	56	3	17	25	2	4	2	1	2	1	5	4	1	2	1	2	1	1		2			2		2		500000			1		1		1		B	2				1		6		1		1
A	1	58	5	16	82	2	4	1	3	2	1	1	5	1	2	1	1	1	1		2			1		4				5	1		1		1		B	3	2		10	1		10	1	1	1	1	2
A	3	54	5	36	104	2	3	2	2	2	1	1	2	1	2	1	2	1	1		2			1		1	20000				1		1		1		B	1	2		2				1		1		2
A	1	63	5	35	58	2	4	2	3	3	1	1	5	6	1	1	2	1	1		1			1		4				5	1		1		1		B	2				1		2		2		1
A	1	39	3	17	105	2	2	1	3	1	1	1	1	1	3	1	1	1	1		3			1		3			400000		1		1		1		B	2				1		1		2		1
A	2	65	5	30	27	2	4	2	4	4	1	4	5	6	1	1	2	1	1		1			4		4				5	1		1		1		B	3	2		2	1		2	1	1	1	1	1
A	1	80	5	4	16	2	5	1	3	4	1	5	5	6	3	1	1	1	1		3			2		4				5	1		1		1		B	1	2		2				1		1		1
A	1	49	5	16	18	1	3	2	1	2	1	2	3	1	3	1	2	1	1		3			3		3			5000000		1		1		1		B	3	2		4	1		4	1	1	1	1	1
A	2	62	5	16	82	1	4	3	1	2	1	3	1	2	3	1	3	1	1		3		16	5	6	3			280000		1		1		1		B	1	2		2				2		1		1
A	1	25	3	5	13	1	1	3	1	2	2	1	2	2	2	2	3	1	4	5	2		8	1		1	50000				2	1	2	1	1		B	2				1		1		1		1
A	2	43	5	30	27	2	2	3	2	2	1	5	5	1	3	1	3	1	1		3			2		4				2	1		1		1		B	1	2		3				1		1		1
A	1	55	3	33	64	1	3	4	1	2	1	5	4	4	2	1	5	1	1		2			2		2		710000			1		1		1		B	2				1		5		1		1
A	1	50	3	17	83	2	3	2	3	2	1	2	5	1	4	2	2	1	1		4			3		4				1	2	3	1		1		B	3	2		5	1		5	1	2	1	1	1
A	1	69	3	1	101	2	5	2	3	3	1	1	1	1	3	1	2	1	1		3			1		2		20000			1		1		1		B	2				1		1		1		1
A	1	70	3	9	22	1	5	1	3	4	3	1	5	6	4	1	1	2			5	5		1		4				1	1		1		1		B	1	2		6				1		1		1
A	2	60	5	29	79	1	4	2	1	2	1	1	2	1	3	1	2	1	1		3			1		3			1000000		1		1		1		B	3	2		2	1		2	2	2	1	1	1
A	1	49	5	29	67	2	3	2	1	2	1	1	1	1	3	1	2	1	1		3			1		3			500000		1		1		1		B	3	2		4	1		4	1	1	1	1	1
A	1	48	3	17	83	1	3	3	2	2	1	1	2	2	3	1	3	1	1		3			1		2		200000			1		1		1		B	2				1		6		1		1
A	1	39	5	35	102	2	2	2	2	3	1	5	5	1	3	1	2	1	1		3			2		4				5	1		1		1		B	2				1		4		1		1
A	2	73	5	16	100	1	5	1	3	4	1	1	5	6	3	1	1	1	1		3			1		4				5	1		1		1		B	1	1	5					2		1		1
A	3	65	5	35	102	2	4	2	1	4	1	1	3	6	3	1	2	1	1		3			1		2		250000			1		1		1		B	3	2		4	1		4	1	1	1	1	2
A	1	66	5	16	82	1	5	2	1	2	1	5	2	2	3	1	2	1	1		3			2		1	50000				1		1		1		B	2				1		6		1		1
A	1	37	5	29	43	2	2	2	1	2	1	5	1	1	3	1	2	1	1		3			2		3			120000		1		1		1		B	2				1		2		1		1
A	1	60	6	10	3	1	4	2	2	2	1	5	3	1	2	1	2	1	1		2			2		2		300000			1		1		1		B	1	2		4				1		1		1
A	1	53	5	29	67	2	3	2	1	2	1	2	1	1	3	1	2	1	1		3			3		3			350000		1		1		1		B	2				1		4		1		1
A	1	52	5	16	18	2	3	1	3	3	1	4	5	6	3	1	1	1	1		3			4		4				5	1		2	1	1		B	2				1		5		1		1
A	1	46	3	26	32	2	3	2	1	2	1	1	5	1	3	1	2	1	1		3			1		4				3	1		1		1		B	2				1		2		1		1
A	3	65	5	36	104	1	4	1	3	2	3	1	5	1	2	1	1	2			2			1		4				5	1		1		1		B	1	2		2				1		1		2
A	1	54	5	13	41	2	3	2	2	2	1	1	5	1	2	2	2	1	1		2			1		4				5	2	3	2	2	1		B	3	2		7	1		5	1	1	1	1	2
A	1	18	3	25	73	1	1	3	1	1	3	4	5	6	3	1	3	2			3			4		4				5	1		1		1		B	2				1		3		2		1
A	2	37	5	30	27	1	2	3	1	2	1	1	4	3	1	1	3	1	1		1			1		1	150000				1		1		1		B	1	2		2				2		1		1
A	2	80	5	29	53	1	5	4	1	2	1	1	5	5	3	1	5	1	1		3			1		4				5	1		1		1		B	1	2		5				1		1		1
A	1	64	3	24	33	1	4	3	1	2	1	5	3	1	3	1	3	1	1		3			2		3			3000000		1		1		1		B	2				1		1		1		1
A	1	59	3	19	65	1	4	2	2	2	2	1	5	1	2	1	2	1	2		2			1		4				5	1		1		1		B	2				1		20		1		1
A	1	42	5	29	19	2	2	2	2	2	1	1	1	1	3	1	2	1	1		3			1		3			300000		1		1		1		B	2				1		3		1		1
A	3	48	5	36	104	2	3	1	3	1	2	2	5	1	4	1	1	1	4	3	4			3		4				5	1		1		1		B	3	2		6	1		6	1	1	1	1	2
A	1	68	5	16	82	2	5	3	1	4	1	5	5	1	3	1	3	1	1		3			2		4				5	1		1		1		B	2				1		5		1		1
A	1	28	5	29	79	2	1	3	1	2	3	4	1	2	2	1	4	2			2			4		1	10000				1		1		1		B	2				1		1		1		1
A	1	47	5	13	60	1	3	2	1	2	1	1	2	1	3	1	2	1	1		3			1		3			600000		1		1		1		B	2				1		14		1		1
A	2	47	5	30	28	2	3	2	1	1	1	5	2	2	3	1	2	1	1		3			2		1	30000				1		1		1		B	1	2		10				2		1		2
A	1	38	3	17	66	1	2	2	3	3	2	4	5	1	4	1	2	1	2		5	11		4		4				4	1		1		1		B	2				1		1		1		1
A	1	30	5	30	88	2	2	3	2	2	2	4	3	3	2	1	3	1	2		2			4		2		300000			1		1		1		B	1	2		3				1		1		2
A	1	24	5	29	79	1	1	2	2	3	1	3	1	1	1	1	2	1	1		1			5	3	3			200000		2	1	1		1		B	2				1		20		1		1
A	3	75	3	26	40	2	5	2	2	4	2	1	1	2	3	1	2	1	3		3			1		2		30000			1		1		1		B	1	2		10				1		1		1
A	1	64	5	16	82	2	4	2	2	3	1	3	5	6	3	1	2	1	1		3			5	3	4				5	1		1		1		B	3	2		10	1		10	2	2	1	1	1
A	1	46	7	34	97	2	3	2	3	2	1	5	5	1	3	2	2	1	1		3			2		4				5	1		2	2	2	2	B	3	2		3	1		3	1	1	1	1	2
A	2	36	5	29	79	2	2	3	1	2	1	5	2	4	1	1	3	1	1		1			2		2		150000			1		1		1		B	1	2		3				1		1		1
A	1	38	5	29	53	2	2	2	1	2	1	5	5	1	2	1	2	1	1		2			2		4				2	1		1		1		B	1	2		2				1		1		1
A	1	35	5	16	82	2	2	2	2	2	1	5	5	1	2	1	2	1	1		2			2		4				1	1		1		1		B	2				1		6		1		1
A	3	60	5	36	30	1	4	1	2	3	3	2	5	1	1	1	1	2			1			3		4				1	1		1		1		B	1	2		7				1		1		2
A	1	53	5	29	19	2	3	2	2	4	1	5	1	2	3	2	2	1	1		3			2		1	5000				2	2	2	2	2	2	B	3	2		7	1		7	1	1	1	1	2
A	1	41	3	40	47	1	2	3	2	2	1	2	2	1	3	1	3	1	1		3			3		1	20000				1		1		1		B	2				1		4		2		1
A	1	52	5	29	43	1	3	3	1	2	1	1	5	1	3	1	3	1	1		3			1		4				1	1		1		1		B	3	2		4	1		4	1	1	1	1	2
A	1	62	5	23	5	1	4	3	1	2	1	5	3	1	2	1	3	1	1		2			2		2		300000			1		1		1		B	2				2	10			1		1
A	3	35	5	35	81	2	2	2	1	2	1	1	1	6	2	1	2	1	1		2			1		3			500000		1		1		1		B	1	2		5				1		1		3
A	1	65	3	17	14	1	4	3	1	2	1	5	3	1	3	1	3	1	1		3			2		3			5000000		1		1		1		B	2				1		1		1		1
A	1	46	3	25	73	2	3	2	1	2	1	5	2	2	3	1	2	1	1		3			2		1	40000				1		1		1		B	2				1		6		1		1
A	2	56	5	16	18	2	4	3	2	2	1	5	1	1	3	1	3	1	1		3			2		3			500000		1		1		1		B	1	2		2				1		1		1
A	1	52	5	30	88	2	3	2	2	2	1	4	5	2	2	1	2	1	1		2			4		4				5	1		1		1		B	3	2		2	1		2	1	1	1	1	2
A	2	34	5	29	53	1	2	4	1	2	1	5	4	2	3	1	5	1	1		3			2		2		8000000			1		1		1		B	1	2		2				1		1		1
A	1	55	7	34	97	1	3	1	3	3	3	2	4	4	1	1	1	2			1			3		1	150000				1		1		1		B	1	2		2				1		1		3
A	1	25	5	16	18	1	1	3	1	1	3	4	4	2	3	1	4	2			3			4		1	200000				1		1		1		B	2				1		5		1		1
A	1	57	5	29	19	2	4	3	1	2	1	5	2	1	2	1	3	1	1		2			2		1	50000				1		1		1		B	3	2		14	1		14	1	1	1	1	2
A	2	77	5	16	20	1	5	2	2	4	3	1	5	6	1	1	2	2			1			1		4				5	1		1		1		B	1	2		1				1		1		1
A	3	48	3	26	77	2	3	2	1	2	1	1	5	1	3	1	2	1	1		3			1		4				5	1		1		1		B	1	1	7					1		1		2
A	1	23	3	25	27	2	1	3	1	2	1	2	2	2	2	1	4	1	1		2		9	3		1	50000				1		1		1		B	1	2		2				1		1		1
A	1	37	5	29	19	2	2	1	3	2	1	4	5	1	3	2	1	1	1		3			4		4				5	2	1	2	1	1		B	1	2		1				2		1		1
A	1	56	3	17	56	1	4	3	1	2	1	1	1	1	2	1	3	1	1		2			1		3			500000		1		1		1		B	3	2		3	1		3	1	1	1	1	2
A	1	64	3	17	83	1	4	3	1	2	1	1	5	5	3	1	3	1	1		3			1		4				5	1		1		1		B	3	2		11	1		11	1	1	1	1	1
A	1	73	3	12	74	2	5	1	1	4	1	1	5	1	4	1	1	1	1		5	2		1		4				5	1		1		1		B	3	2		18	1		7	1	1	1	1	1
A	1	33	3	25	63	1	2	2	1	2	1	5	4	2	2	1	2	1	1		2			2		1	200000				1		1		1		B	2				2	6			1		1
A	1	59	3	19	65	2	4	2	1	3	1	5	5	6	3	1	2	1	1		3			2		4				5	1		1		1		B	3	2		20	1		20	2	1	1	1	1
A	1	55	3	17	56	2	3	3	1	3	1	5	5	6	4	1	3	1	1		5	18		2		4				5	1		1		1		B	3	2		4	1		4	1	1	1	1	3
A	2	43	5	30	27	2	2	2	2	2	1	5	1	1	3	1	2	1	1		3			2		3			500000		1		1		1			1	2		1				1		1		1
A	1	43	5	16	82	2	2	2	3	2	1	5	1	1	2	1	2	1	1		2			2		2		30000			1		1		1		B	3	2		5	1		5	1	1	1	1	3
A	1	18	6	11	4	1	1	3	1	1	3	5	1	1	3	1	3	2			3			2		3			200000		1		1		1		B	2				1		3		2		1
A	3	47	5	36	30	2	3	2	1	2	1	1	5	1	3	1	2	1	1		3			1		4				5	1		1		1		B	1	1	9					1		1		2
A	1	55	3	24	33	2	3	3	4	2	1	5	5	1	3	1	3	1	1		3			2		4				2	1		1		1		B	2				1		5		1		1
A	1	25	5	30	27	2	1	2	1	1	3	1	2	2	1	1	2	2			1			1		1	20000				1		1		1		B	2				1		3		1		1
A	1	50	4	3	23	2	3	2	2	4	2	1	5	1	3	1	2	1	2		3			1		4				5	1		1		1		B	2				1		10		1		1
A	1	80	3	1	50	1	5	1	3	4	3	3	5	6	4	1	1	2			4			5		4				5	1		1		1		B	1	2		5				1		1		2
A	1	78	3	41	35	1	5	1	3	4	3	1	5	6	4	1	1	2			5	12		1		4				5	1		1		1		B	1	2		5				1		1		1
A	1	34	3	24	54	1	2	2	3	2	1	1	2	1	3	2	2	1	1		3			1		1	20000				2	1	2	1	1		B	2				1		1		1		1
A	1	63	5	30	88	2	4	3	2	2	1	1	5	1	2	1	3	1	1		2			1		4				5	1		1		1		B	1	2		2				1		1		2
A	1	40	5	29	19	2	2	2	4	3	1	5	5	1	4	1	2	1	1		5	16		2		4				1	2	1	1		1		B	3	1	10		1		1	2	1	1	1	1
A	1	58	5	29	19	1	4	1	3	2	1	2	1	1	3	1	1	1	1		3			3		3			500000		1		1		1		B	2				1		2		1		1
[truncated: 292 more columns]
